# Supplementary material for: Anti-Virulence Activity of 3,3′-Diindolylmethane (DIM): A Bioactive Cruciferous Phytochemical with Accelerated Wound Healing Benefits
Source: Pharmaceutics. 2022 Apr 30;14(5):967. doi: 10.3390/pharmaceutics14050967 (PMC9144697; doi:10.3390/pharmaceutics14050967)
Supplement: Supplementary file 1 [file pharmaceutics-14-00967-s001.zip]

Archive with 1 entries (1 files):
- pharmaceutics-1675513-supplementary.pdf
